# Supplementary material for: cROStalk for Life: Uncovering ROS Signaling in Plants and Animal Systems, from Gametogenesis to Early Embryonic Development
Source: Genes (Basel). 2021 Apr 3;12(4):525. doi: 10.3390/genes12040525 (PMC8067062; doi:10.3390/genes12040525)
Supplement: Supplementary file 1 [file genes-12-00525-s001.zip]

Archive with 1 entries (1 files):
- genes-1129482-supplementary.xlsx
