# Supplementary material for: cROStalk for Life: Uncovering ROS Signaling in Plants and Animal Systems, from Gametogenesis to Early Embryonic Development
Source: Genes (Basel). 2021 Apr 3;12(4):525. doi: 10.3390/genes12040525 (PMC8067062; doi:10.3390/genes12040525)
Supplement: Supplementary file 1 [file genes-12-00525-s001.zip › genes-1129482-supplementary.xlsx]

## Sheet: Foglio1
		Egg cell								egg cell		Central Cell								Central Cell		Synergid cell				Synergid cell
Model_name	Short_description	Cell_1	Cell_2	Cell_3	Cell_4	Cell_5	Cell_6	Cell_7	Cell_8	average	standard error	Cell_1	Cell_2	Cell_3	Cell_4	Cell_5	Cell_6	Cell_7	Cell_8	average	standard error	Cell_1	Cell_2	Cell_3	Cell_4	average	standard error
AT1G20630	catalase 1	56.8978	28.5042	99.966	71.4342	31.6379	82.44	14.5462	30.8673	52.0367	30.3433	3959.38	2940.53	5170.03	3982.02	2302.81	7664.54	5590.72	6448.66	4757.34	1802.4	160.578	426.459	364.86	110.741	265.659	153.557
AT4G35090	catalase 2	0	0	0	0	0	0	0	0	0	0	636.461	355.547	85.9487	555.846	680.094	540.828	283.035	828.652	495.801	239.968	0	0	0	0	0	0
AT1G20620	catalase 3	8.90509	0	22.7899	0	0	0	32.0202	14.0428	9.71974	12.3369	431.071	173.151	160.013	555.846	18.0744	48.5892	9.90707	22.189	177.355	207.713	0	0	0	0	0	0
AT1G08830	copper/zinc superoxide dismutase 1	0	17.3382	10.0569	0	0	11.0398	14.5462	0	6.62265	7.40993	63.2418	56.3472	199.753	75.0238	40.3043	1856.62	1804.93	3194.26	911.31	1214.12	36.2665	0	52.0285	13.6551	25.4875	23.1677
AT1G09090	respiratory burst oxidase homolog B	0	0	0	0	0	0	0	0	0	0	0	0	0	0	0	12.8676	9.90707	0	2.84683	5.33035	0	0	0	0	0	0
AT1G12520	copper chaperone for SOD1	0	17.3382	22.7899	0	0	0	0	0	5.01601	9.40144	0	0	0	0	18.0744	0	0	36.3705	6.80561	13.517	0	0	0	0	0	0
AT1G14920	GRAS family transcription factor family protein	0	0	0	0	0	11.0398	0	14.0428	3.13532	5.8607	8.82605	0	0	0	0	0	0	0	1.10326	3.12048	0	0	0	0	0	0
AT1G32230	WWE protein-protein interaction domain protein family	31.5826	28.5042	51.6438	20.8713	31.6379	0	0	0	20.53	19.0554	147.684	275.407	417.61	274.164	229.674	395.945	171.338	157.765	258.698	103.919	0	0	0	13.6551	3.41377	6.82754
AT1G66350	RGA-like 1	0	0	0	0	0	0	0	0	0	0	0	0	0	8.07077	0	0	0	0	1.00885	2.85345	0	0	0	0	0	0
AT1G17020	senescence-related gene 1	0	7.41157	36.7761	20.8713	8.4662	82.44	0	0	19.4956	28.4615	20.6109	0	0	8.07077	0	0	0	0	3.58521	7.43656	0	0	0	0	0	0
AT4G12420	Cupredoxin superfamily protein	31.5826	7.41157	22.7899	0	0	11.0398	0	14.0428	10.8583	11.6351	0	0	0	0	40.3043	0	0	22.189	7.81166	15.2532	0	0	0	0	0	0
AT4G39830	Cupredoxin superfamily protein	0	0	0	0	0	0	0	0	0	0	0	16.024	85.9487	0	0	12.8676	9.90707	9.53358	16.7851	28.6472	0	0	0	0	0	0
AT5G21100	Plant L-ascorbate oxidase	0	0	0	0	0	0	0	0	0	0	0	0	0	0	18.0744	0	0	0	2.25929	6.39025	0	0	0	0	0	0
AT5G21105	Plant L-ascorbate oxidase	0	0	0	0	0	11.0398	14.5462	0	3.19826	5.99571	0	0	0	0	40.3043	0	23.3665	0	7.95885	15.4165	0	21.0394	0	13.6551	8.67362	10.4593
AT2G25080	glutathione peroxidase 1	8.90509	0	51.6438	20.8713	0	24.0299	0	0	13.1813	18.3982	431.071	223.536	160.013	294.374	259.45	159.118	150.387	505.545	272.937	132.514	0	0	0	0	0	0
AT2G31570	glutathione peroxidase 2	0	0	0	0	0	0	14.5462	0	1.81828	5.14288	7066.2	3477.76	3356.57	6520.23	6322.49	4166	6388.48	7052.36	5543.76	1595.42	0	0	0	0	0	0
AT2G43350	glutathione peroxidase 3	8.90509	28.5042	0	0	8.4662	24.0299	0	14.0428	10.4935	11.066	589.589	494.195	85.9487	532.885	680.094	90.1259	72.6452	322.942	358.553	249.266	36.2665	47.4452	148.217	177.834	102.441	71.1409
AT2G48150	glutathione peroxidase 4	0	0	0	0	0	0	0	0	0	0	63.2418	0	0	8.07077	0	112.361	0	22.189	25.7328	41.2042	0	0	0	0	0	0
AT3G63080	glutathione peroxidase 5	0	7.41157	0	0	8.4662	11.0398	14.5462	0	5.18298	5.91816	147.684	78.3203	52.4801	31.6676	171.725	29.7557	72.6452	84.6507	83.6161	51.5286	36.2665	206.289	23.5671	0	66.5307	94.3762
AT4G11600	glutathione peroxidase 6	571.154	109.625	99.966	214.276	218.24	0	14.5462	0	153.476	190.317	5003.9	4433.72	3156.81	3380.64	3853.86	6687.76	5466.66	6150.52	4766.73	1287.78	82.6101	139.009	402.995	201.125	206.435	139.694
AT4G31870	glutathione peroxidase 7	0	0	0	0	0	0	0	0	0	0	0	101.11	0	0	0	0	0	0	12.6388	35.7479	0	0	0	0	0	0
AT1G63460	glutathione peroxidase 8	0	17.3382	0	45.3618	0	0	32.0202	14.0428	13.5954	17.3293	344.878	249.301	283.467	177.739	116.349	183.478	330.468	389.687	259.421	94.8	15.9213	21.0394	0	13.6551	12.6539	8.98362
AT2G30860	glutathione S-transferase PHI 9	0	0	0	0	0	0	0	0	0	0	0	0	0	0	0	0	0	0	0	0	0	0	0	0	0	0
AT5G27380	glutathione synthetase 2 GSH2	0	0	0	0	0	0	14.5462	0	1.81828	5.14288	520.551	355.547	160.013	443.023	414.753	313.08	480.442	529.342	402.094	123.572	0	0	0	0	0	0
AT4G23100	glutamate-cysteine ligase GSH1	19.7938	140.205	22.7899	0	58.4003	179.444	70.4852	30.8673	65.2482	63.2927	1541.58	786.046	1245.19	1825.25	1290.12	1047.44	1256.37	2296.13	1411.02	472.208	0	0	0	0	0	0
AT5G14780	formate dehydrogenase	0	0	0	0	0	0	0	0	0	0	2142.78	1475.25	1648.33	3612.2	2669.87	2971.74	1738.47	1486.65	2218.16	789.466	0	0	0	0	0	0
AT4G33670	Gal-DH NAD(P)-linked oxidoreductase superfamily protein	0	0	0	0	0	0	0	0	0	0	262.476	148.611	371.886	215.321	446.908	208.412	214.721	322.942	273.909	99.2747	0	0	0	0	0	0
AT3G55590	Glucose-1-phosphate adenylyltransferase family protein	8.90509	7.41157	0	0	0	11.0398	0	0	3.41956	4.81904	63.2418	78.3203	121.969	90.8873	40.3043	208.412	192.795	258.596	131.816	78.7122	82.6101	106.992	23.5671	0	53.2923	49.8894
AT2G39770	GDP-mannose VTC1	0	7.41157	10.0569	0	0	0	0	0	2.18356	4.10453	323.898	223.536	160.013	254.243	351.467	313.08	283.035	701.054	326.291	163.24	0	0	0	0	0	0
AT3G02870	Inositol monophosphatase family protein VTC4	97.7941	140.205	51.6438	71.4342	134.164	247.813	200.026	48.9309	124.001	71.5106	683.973	410.311	371.886	314.86	512.154	723.984	953.127	959.887	616.273	253.986	0	0	0	0	0	0
AT5G55120	galactose-1-phosphate guanylyltransferase VTC5	0	0	0	0	8.4662	0	14.5462	0	2.87656	5.5687	184.594	249.301	283.467	107.316	40.3043	90.1259	91.0387	67.7842	139.241	89.1392	0	0	52.0285	13.6551	16.4209	24.5957
AT4G26850	mannose-1-phosphate guanylyltransferase VTC2	0	0	0	20.8713	8.4662	24.0299	0	0	6.67092	10.203	48.1313	124.573	22.5809	159.5	200.415	159.118	129.984	102.146	118.306	59.3162	0	0	0	0	0	0
AT1G32300	D-arabinono-1,4-lactone oxidase	0	0	0	0	0	0	0	0	0	0	0	0	0	0	0	0	0	0	0	0	0	0	0	0	0	0
AT3G47930	GalDH L-galactono-1,4-lactone dehydrogenase	0	0	0	0	0	0	0	0	0	0	79.0474	198.141	52.4801	254.243	171.725	233.876	214.721	435.378	204.951	117.539	0	21.0394	0	0	5.25985	10.5197
AT5G56490	D-arabinono-1,4-lactone oxidase GulLO	0	0	10.0569	0	0	0	0	0	1.25712	3.55567	203.588	301.831	160.013	45.2983	64.4299	183.478	110.179	389.687	182.313	117.177	0	0	0	13.6551	3.41377	6.82754
AT5G28840	GDP-D-mannose 3',5'-epimerase GME	19.7938	94.8835	134.482	126.581	87.4502	52.305	111.828	67.8492	86.8965	38.89	323.898	16.024	199.753	602.326	414.753	367.953	779.431	458.557	395.337	233.829	0	0	0	0	0	0
AT1G32300	D-arabinono-1,4-lactone oxidase family protein	0	0	0	0	0	0	0	0	0	0	0	0	0	0	0	0	0	0	0	0	0	0	0	0	0	0
AT4G39120	IMPL2 myo-inositol monophosphatase like 2	8.90509	0	0	0	0	0	0	30.8673	4.97155	10.9176	184.594	124.573	121.969	196.353	200.415	68.8088	171.338	237.741	163.224	54.3351	0	0	0	0	0	0
AT1G31190	IMPL1 myo-inositol monophosphatase like 1	0	17.3382	0	0	0	0	0	0	2.16727	6.12997	366.093	78.3203	121.969	177.739	171.725	183.478	237.086	367.19	212.95	105.584	0	0	0	0	0	0
AT2G46740	D-arabinono-1,4-lactone oxidase family protein	0	0	0	0	0	0	0	0	0	0	8.82605	0	85.9487	0	0	0	0	9.53358	13.0385	29.7512	0	0	0	0	0	0
AT2G46750	D-arabinono-1,4-lactone oxidase family protein	0	0	0	0	0	0	0	0	0	0	0	0	0	0	0	0	0	0	0	0	0	0	52.0285	13.6551	16.4209	24.5957
AT2G46760	D-arabinono-1,4-lactone oxidase family protein	0	0	0	0	0	0	0	0	0	0	0	0	0	0	0	0	0	0	0	0	0	0	0	0	0	0
AT5G11540	D-arabinono-1,4-lactone oxidase family protein	0	0	0	0	0	0	0	0	0	0	409.198	301.831	283.467	1075.75	924.864	883.138	1381.95	1013.32	784.19	405.043	0	0	0	0	0	0
AT5G56470	FAD-dependent oxidoreductase family protein	8.90509	0	0	0	0	0	14.5462	0	2.93142	5.63342	0	0	0	0	0	29.7557	0	9.53358	4.91116	10.5785	0	0	0	0	0	0
AT5G56480	lipid-transfer protein/seed storage 2S albumin superfamily protein	0	0	0	0	0	0	0	0	0	0	3632.37	1346.1	812.007	2799.62	3984.03	6321.88	6345.98	8248.43	4186.3	2603.54	58.701	139.009	402.995	30.6866	157.848	169.757
AT5G56490	D-arabinono-1,4-lactone oxidase family protein	0	0	10.0569	0	0	0	0	0	1.25712	3.55567	203.588	301.831	160.013	45.2983	64.4299	183.478	110.179	389.687	182.313	117.177	0	0	0	13.6551	3.41377	6.82754
AT4G32770	VTE1 tocopherol cyclase, chloroplast / vitamin E deficient 1 (VTE1)	0	0	0	0	0	0	0	0	0	0	48.1313	198.141	283.467	335.612	320.38	90.1259	72.6452	51.6439	175.018	124.341	0	0	0	0	0	0
AT3G63410	S-adenosyl-L-methionine-dependent methyltransferase	0	0	0	0	0	0	0	0	0	0	520.551	301.831	160.013	602.326	578.551	313.08	379.251	458.557	414.27	153.234	0	0	0	0	0	0
AT1G64970	gamma-tocopherol methyltransferase	0	0	0	0	0	0	0	0	0	0	0	0	0	0	0	0	0	0	0	0	0	0	0	0	0	0
AT1G04430	S-adenosyl-L-methionine-dependent methyltransferase	0	0	0	0	31.6379	0	0	0	3.95474	11.1857	0	0	0	0	0	0	0	0	0	0	0	0	0	0	0	0
AT2G18950	homogentisate phytyltransferase 1	0	0	0	0	0	0	0	0	0	0	0	0	0	0	0	0	0	0	0	0	0	0	0	0	0	0
AT3G11945	homogentisate prenyltransferase	0	0	0	0	0	0	0	0	0	0	453.149	223.536	199.753	31.6676	289.697	68.8088	55.1114	120.199	180.24	142.663	0	0	23.5671	0	5.89178	11.7836
AT1G06570	phytoene desaturation 1	0	0	0	45.3618	8.4662	0	14.5462	0	8.54678	15.8411	48.1313	148.611	22.5809	0	40.3043	68.8088	38.5992	36.3705	50.4257	44.3064	0	21.0394	0	0	5.25985	10.5197
